# Supplementary material for: Metabolic Changes Precede the Development of Pulmonary Hypertension in the Monocrotaline Exposed Rat Lung
Source: PLoS One. 2016 Mar 3;11(3):e0150480. doi: 10.1371/journal.pone.0150480 (PMC4777490; doi:10.1371/journal.pone.0150480)
Supplement: S1 Table — The table represents chemical name, ratio between PH and control group, p and q value for each metabolite in the study. (XLSX) [file pone.0150480.s001.xlsx]

## Sheet: Sheet1
					Pathway Heat Map		This is the heat map associated with the statistical analysis of the data.
							Indicates ratios, p- and q-values for each comparison.
	Fold of Change	Statistical Values
		Welch's Two-Sample t-Test					0.55	Green: indicates significant difference (p≤0.05) between the groups shown, metabolite ratio of < 1.00
	PH	PH					0.76	Light Green: narrowly missed statistical cutoff for significance 0.05<p<0.10, metabolite ratio of < 1.00
		Control					1.71	Red: indicates significant difference (p≤0.05) between the groups shown; metabolite ratio of ≥ 1.00
Biochemical Name	Control	p-value	q-value				1.32	Light Red: narrowly missed statistical cutoff for significance 0.05<p<0.10, metabolite ratio of ≥ 1.00
glycine	1.15	0.1444	0.043				1.2	Non-colored text and cell: mean values are not significantly different for that comparison
N-acetylglycine	2.69	0.0004	0.0004
sarcosine (N-Methylglycine)	2.78	1.4848e-05	4.9248e-05
betaine	1.47	0.003	0.0016
betaine aldehyde	0.34	2.8202e-05	6.609e-05
serine	2.69	1.1655e-05	4.5023e-05
N-acetylserine	2.41	0.0002	0.0003
threonine	2.16	0.0001	0.0002
N-acetylthreonine	2.15	0.0001	0.0002
homoserine	1.71	0.0051	0.0026
O-acetylhomoserine	1.88	0.0079	0.0037
alanine	2.92	8.6109e-05	0.0001
N-acetylalanine	3.2	8.0499e-06	3.6673e-05
aspartate	2.48	1.5392e-06	1.4396e-05
asparagine	2.62	3.3872e-05	7.1657e-05
N-acetylasparagine	1.37	0.1629	0.0482
N-acetylaspartate (NAA)	1.63	0.1023	0.0319
glutamate	2.75	0.0001	0.0002
glutamine	1.96	0.0068	0.0032
N-acetylglutamate	3.21	7.7853e-05	0.0001
N-acetylglutamine	2	0.0084	0.0038
N-acetyl-aspartyl-glutamate (NAAG)	2.11	0.1951	0.0565
gamma-aminobutyrate (GABA)	7.07	2.4264e-05	6.5667e-05
carboxyethyl-GABA*	0.87	0.5419	0.1378
pyroglutamine*	0.61	0.5084	0.1302
histidine	2.46	0.0001	0.0002
1-methylhistidine	9.99	0.0002	0.0003
3-methylhistidine	5.49	0.0006	0.0005
N-acetyl-3-methylhistidine*	5.16	0.0016	0.0011
N-acetyl-1-methylhistidine*	8.44	0.0008	0.0007
trans-urocanate	1.92	0.2328	0.0661
cis-urocanate	0.95	0.512	0.1309
imidazole propionate	1.39	0.0301	0.0111
histamine	8.21	0.0004	0.0004
1-methylhistamine	681.1	0.002	0.0012
1-methylimidazoleacetate	12.33	5.7718e-05	0.0001
4-imidazoleacetate	1.67	0.0294	0.0109
lysine	3.11	6.9944e-05	0.0001
N2-acetyllysine	1.58	0.0252	0.0097
N6-acetyllysine	2.95	0.0001	0.0002
N-6-trimethyllysine	1.43	0.0596	0.0199
2-aminoadipate	3.15	1.7459e-08	1.5513e-06
glutarate (pentanedioate)	3.78	0.0039	0.002
glutarylcarnitine (C5)	2.04	0.1012	0.0317
3-methylglutarylcarnitine (1)	3.56	0.0101	0.0045
pipecolate	6.96	1.2965e-06	1.3657e-05
5-aminovalerate	2.36	0.0084	0.0038
phenylalanine	2.79	0.0002	0.0002
N-acetylphenylalanine	3.07	0.0001	0.0002
phenylpyruvate	18.5	0.0055	0.0027
phenyllactate (PLA)	6.57	0.0157	0.0065
phenylacetylglycine	0.32	0.2698	0.0755
tyrosine	3.06	0.0002	0.0003
N-acetyltyrosine	3.31	0.0003	0.0003
4-hydroxyphenylpyruvate	7.02	0.0096	0.0043
3-(4-hydroxyphenyl)lactate	5.1	0.0072	0.0034
phenol sulfate	2.26	0.0125	0.0054
p-cresol sulfate	4.82	0.0268	0.0101
o-cresol sulfate	1.52	0.2832	0.0787
3-methoxytyrosine	2.72	0.0018	0.0011
3-[3-(sulfooxy)phenyl]propanoic acid	7.81	0.0133	0.0056
3-(3-hydroxyphenyl)propionate	4.03	0.0353	0.0127
3-phenylpropionate (hydrocinnamate)	5.88	0.0001	0.0002
tryptophan	3.2	0.0003	0.0003
N-acetyltryptophan	3.36	2.5634e-05	6.5667e-05
indolelactate	2.29	0.5429	0.1378
indoleacetate	1.87	0.2709	0.0756
indolepropionate	4.06	1.3755e-05	4.785e-05
3-indoxyl sulfate	2.46	2.7395e-06	2.0284e-05
kynurenine	5.67	7.2704e-05	0.0001
kynurenate	7.06	2.2288e-05	6.2868e-05
anthranilate	1.87	0.0007	0.0006
5-hydroxytryptophol	4.88	0.0024	0.0013
5-hydroxyindoleacetate	1.06	0.9724	0.2201
serotonin (5HT)	20.37	0.0218	0.0085
C-glycosyltryptophan*	2.51	9.4318e-07	1.1972e-05
indole-3-carboxylic acid	1.49	0.0811	0.0261
leucine	2.77	0.0002	0.0002
N-acetylleucine	4.14	0.0017	0.0011
4-methyl-2-oxopentanoate	27.8	0.002	0.0012
isovalerate	3.39	0.0033	0.0018
isovalerylglycine	3.22	3.8363e-05	7.8164e-05
isovalerylcarnitine	0.98	0.5799	0.1453
3-methylcrotonylglycine	2.2	0.0024	0.0014
beta-hydroxyisovalerate	2.99	0.0111	0.0049
beta-hydroxyisovaleroylcarnitine	1.28	0.0082	0.0038
alpha-hydroxyisovaleroyl carnitine*	1.25	0.0486	0.0167
alpha-hydroxyisovalerate	13.46	0.0024	0.0014
methylsuccinate	1.84	0.0016	0.001
isoleucine	2.94	0.0001	0.0002
N-acetylisoleucine	3.81	0.0021	0.0013
3-methyl-2-oxovalerate	47.89	0.0009	0.0007
2-methylbutyrylcarnitine (C5)	1.45	0.0235	0.0091
tiglyl carnitine	1.74	0.0007	0.0006
2-hydroxy-3-methylvalerate	25.34	0.0094	0.0042
3-hydroxy-2-ethylpropionate	8.17	6.8466e-05	0.0001
ethylmalonate	3.14	2.5234e-05	6.5667e-05
valine	2.77	0.0002	0.0002
N-acetylvaline	6.4	0.0002	0.0002
3-methyl-2-oxobutyrate	8.26	2.4956e-05	6.5667e-05
isobutyrylcarnitine	1.18	0.7855	0.1864
isobutyrylglycine	2.3	0.1279	0.039
3-hydroxyisobutyrate	5.46	0.0001	0.0002
alpha-hydroxyisocaproate	10.76	0.0782	0.0254
methionine	2.92	0.0002	0.0002
N-acetylmethionine	3.43	3.0427e-05	6.6197e-05
N-formylmethionine	2.09	1.8648e-06	1.6569e-05
methionine sulfoxide	1.65	0.0063	0.003
N-acetylmethionine sulfoxide	3.61	0.0004	0.0004
S-adenosylmethionine (SAM)	2.14	0.02	0.008
S-adenosylhomocysteine (SAH)	0.7	0.0084	0.0038
homocysteine	1.47	0.0085	0.0038
2-aminobutyrate	6.69	3.1994e-09	5.6855e-07
2-hydroxybutyrate (AHB)	10.9	0.001	0.0008
cysteine	1.47	0.2094	0.0602
N-acetylcysteine	7.89	1.0535e-05	4.2147e-05
cystine	3.85	0.0401	0.0141
S-methylcysteine	1.58	0.0014	0.001
cysteine s-sulfate	1.41	0.1325	0.0402
cysteine sulfinic acid	1.88	0.1172	0.0363
hypotaurine	1.35	0.7031	0.1709
taurine	0.85	0.0052	0.0026
N-acetyltaurine	1.57	0.0497	0.017
taurocyamine	0.61	0.1673	0.0492
arginine	2.52	0.0003	0.0003
urea	14.2	6.6498e-07	1.1092e-05
ornithine	3.79	0.0006	0.0005
proline	2.35	2.6885e-05	6.5731e-05
citrulline	3.74	0.0001	0.0002
argininosuccinate	3.8	0.0004	0.0004
homoarginine	2.52	0.0008	0.0007
homocitrulline	6.37	2.1727e-06	1.7472e-05
dimethylarginine (SDMA + ADMA)	3.96	2.9753e-05	6.609e-05
N-acetylarginine	1.2	0.0681	0.0224
N-acetylproline	2.13	0.0002	0.0002
N-delta-acetylornithine	1.97	9.2195e-05	0.0001
N2,N5-diacetylornithine	3.37	0.0184	0.0074
N-methyl proline	3.03	0.0257	0.0098
trans-4-hydroxyproline	3.12	0.009	0.004
pro-hydroxy-pro	2.6	0.0025	0.0014
creatine	1.74	0.0003	0.0003
creatinine	1.77	0.0005	0.0005
guanidinoacetate	1.56	0.1664	0.049
acisoga	7.76	4.8985e-06	3.0922e-05
putrescine	6.37	9.1278e-06	3.862e-05
spermidine	1.78	2.4462e-05	6.5667e-05
5-methylthioadenosine (MTA)	1.49	0.032	0.0117
N-acetylputrescine	5.65	2.299e-05	6.3833e-05
4-acetamidobutanoate	6.98	5.2203e-06	3.0922e-05
4-guanidinobutanoate	1.62	0.1837	0.0535
glutathione, reduced (GSH)	0.52	0.2161	0.0617
glutathione, oxidized (GSSG)	0.52	0.0183	0.0074
cysteine-glutathione disulfide	1.12	0.943	0.2148
S-methylglutathione	0.41	0.0081	0.0038
cys-gly, oxidized	0.59	0.0145	0.0061
5-oxoproline	2.28	2.5867e-05	6.5667e-05
ophthalmate	2.2	0.0003	0.0003
norophthalmate*	2.98	0.0006	0.0006
gamma-glutamylalanine	2.96	6.1142e-08	2.7163e-06
gamma-glutamylglutamate	2.36	7.9499e-07	1.1092e-05
gamma-glutamylglutamine	2.57	1.0673e-05	4.2147e-05
gamma-glutamylglycine	1.11	0.3258	0.0893
gamma-glutamylhistidine	4.88	0.0022	0.0013
gamma-glutamylisoleucine*	4.64	1.7426e-05	5.3085e-05
gamma-glutamylleucine	4.32	1.223e-05	4.624e-05
gamma-glutamyllysine	4.27	7.5287e-05	0.0001
gamma-glutamylmethionine	3.43	1.2825e-06	1.3657e-05
gamma-glutamylphenylalanine	4.77	7.9369e-05	0.0001
gamma-glutamylthreonine*	3.04	1.3065e-06	1.3657e-05
gamma-glutamyltryptophan	4.41	6.9612e-05	0.0001
gamma-glutamyltyrosine	4.81	2.8925e-05	6.609e-05
gamma-glutamylvaline	4.52	7.1895e-05	0.0001
carnosine	2.74	0.0551	0.0187
anserine	1.25	0.7312	0.1773
alanylalanine	3.31	0.0003	0.0003
alanylarginine	4.44	0.0028	0.0016
alanylleucine	2.94	0.0044	0.0022
alanylphenylalanine	2.29	0.0217	0.0085
alanyltyrosine	2.54	0.0182	0.0074
alanylvaline	5.38	0.0013	0.0009
alpha-glutamylglutamate	2.78	0.0012	0.0008
alpha-glutamylthreonine	12.57	0.0019	0.0012
alpha-glutamyltryptophan	12.12	0.0002	0.0002
alpha-glutamyltyrosine	3.71	2.9727e-05	6.609e-05
arginylisoleucine	7.82	0.0012	0.0008
arginylleucine	3.05	0.0808	0.026
arginylphenylalanine	2.96	0.0095	0.0042
arginylproline	3.07	0.0012	0.0009
arginyltyrosine	1.66	0.2134	0.0611
arginylvaline	8.76	0.0009	0.0007
asparagylisoleucine	22.57	0.0011	0.0008
asparagylleucine	18.24	0.0008	0.0006
asparagylvaline	9.96	0.0011	0.0008
aspartylleucine	5.07	6.6064e-05	0.0001
aspartylphenylalanine	3.28	0.0001	0.0002
aspartyltryptophan	16.72	0.006	0.0029
aspartylvaline	5.18	0.0014	0.0009
cyclo(glu-glu)	11.6	0.0012	0.0008
cyclo(gly-pro)	2.9	0.0188	0.0076
cyclo(leu-pro)	2.75	0.0016	0.001
cyclo(L-phe-L-pro)	2.37	0.0154	0.0064
glutamine-isoleucine	9.21	0.0019	0.0012
glutamine-leucine	7.77	0.0002	0.0003
glycylalanine	4.68	0.0019	0.0012
glycylglycine	3.93	0.0012	0.0008
glycylisoleucine	12.22	0.0001	0.0002
glycylleucine	4.27	0.0004	0.0004
glycylmethionine	3.69	0.0002	0.0002
glycylphenylalanine	3.64	0.0002	0.0002
glycylproline	3.42	0.0007	0.0006
glycyltryptophan	15.84	2.0524e-05	5.8825e-05
glycyltyrosine	15.15	0.0063	0.003
glycylvaline	5.79	0.0003	0.0003
histidylglycine	16.95	0.0014	0.001
histidylalanine	33.13	0.0018	0.0011
histidylisoleucine	4.91	0.0278	0.0105
histidylleucine	1.91	0.3578	0.0965
histidylphenylalanine	3.98	0.0073	0.0034
histidylproline	5.33	0.0034	0.0018
histidyltryptophan	16.91	0.0006	0.0005
histidylvaline	5.24	0.0083	0.0038
isoleucylalanine	7.97	0.002	0.0012
isoleucylarginine	22.37	0.0009	0.0007
isoleucylasparagine	3.47	0.0327	0.0119
isoleucylaspartate	3.62	0.0001	0.0002
isoleucylglutamate	49.47	0.0007	0.0006
isoleucylglutamine	10.36	6.9349e-05	0.0001
isoleucylglycine	2.02	0.0367	0.0131
isoleucylisoleucine	30.38	0.001	0.0007
isoleucylleucine	9.4	0.0002	0.0002
isoleucylserine	23.32	0.0009	0.0007
isoleucylthreonine	3.62	0.0032	0.0017
isoleucylvaline	12.43	0.0003	0.0003
leucylalanine	32.05	0.0011	0.0008
leucylarginine	15.24	0.0016	0.001
leucylasparagine	12.23	0.0007	0.0006
leucylaspartate	7.24	0.0002	0.0002
leucylglutamate	48.86	0.0005	0.0005
leucylglycine	29.58	0.0007	0.0006
leucylhistidine	8.39	0.0022	0.0013
leucylisoleucine	12.31	0.0006	0.0005
leucylleucine	17.59	0.0016	0.001
leucylphenylalanine	19.67	0.0014	0.001
leucylproline	7.54	0.0004	0.0004
leucylserine	14.87	0.0008	0.0006
leucylthreonine	14.41	0.0011	0.0008
leucyltyrosine	9.86	0.0022	0.0013
leucylvaline	0.98	0.8088	0.1906
lysylisoleucine	10.54	0.0063	0.003
lysylleucine	5.08	0.0037	0.0019
lysylphenylalanine	3.24	0.0073	0.0034
lysyltyrosine	2.86	0.1251	0.0383
lysylvaline	7.05	0.0011	0.0008
methionylphenylalanine	3.76	0.0043	0.0022
phenylalanylalanine	1.77	0.0535	0.0182
phenylalanylarginine	4.59	0.0008	0.0006
phenylalanylaspartate	4.82	0.0002	0.0002
phenylalanylglutamate	8.32	0.0004	0.0004
phenylalanylglycine	4.71	0.0061	0.003
phenylalanylhistidine	5.25	0.0147	0.0061
phenylalanylisoleucine	9.46	0.0015	0.001
phenylalanylleucine	17.53	0.0007	0.0006
phenylalanylmethionine	4.14	0.0025	0.0014
phenylalanylphenylalanine	18.96	0.0008	0.0006
phenylalanylproline	2.37	0.0266	0.0101
phenylalanylserine	1.98	0.0087	0.0039
phenylalanyltyrosine	5.74	0.0021	0.0012
phenylalanylvaline	14.42	0.0023	0.0013
prolylalanine	6.39	0.0002	0.0002
prolylglutamate	6.94	0.0001	0.0002
prolylglutamine	36.18	1.4002e-05	4.785e-05
prolylglycine	8.18	0.0002	0.0002
prolylisoleucine	18.62	5.5507e-05	0.0001
prolylleucine	18.47	0.0004	0.0004
prolylphenylalanine	21.82	2.9373e-05	6.609e-05
prolylproline	2.59	0.0039	0.002
prolylserine	10.77	0.0005	0.0004
prolyltryptophan	33.17	0.0016	0.001
prolyltyrosine	29.36	3.3785e-06	2.4015e-05
prolylvaline	11.66	4.8622e-05	9.4949e-05
pyroglutamylvaline	2.41	0.0002	0.0002
serylisoleucine	73.73	0.0007	0.0006
serylleucine	3.43	0.0007	0.0006
serylphenyalanine	3.37	0.0085	0.0038
serylproline	2.6	0.0299	0.011
seryltyrosine	2.39	0.0034	0.0018
serylvaline	12.02	3.2145e-05	6.8822e-05
threonylisoleucine	12.33	0.0002	0.0002
threonylleucine	12.68	0.0056	0.0028
threonylmethionine	3.52	0.0018	0.0011
threonylphenylalanine	5.46	0.0035	0.0019
threonylvaline	60.5	0.0007	0.0006
tryptophylasparagine	10.22	0.0018	0.0011
tryptophylglutamate	6.25	0.0022	0.0013
tryptophylglycine	3.97	0.0588	0.0198
tyrosylalanine	3.35	0.0015	0.001
tyrosylarginine	4.38	0.0023	0.0013
tyrosylglutamate	3.8	0.0003	0.0003
tyrosylglutamine	5.02	5.6653e-06	3.1461e-05
tyrosylglycine	3.03	0.01	0.0044
tyrosylleucine	5.86	0.0126	0.0054
tyrosyllysine	11.18	0.0022	0.0013
tyrosylphenylalanine	0.7	0.8969	0.2065
tyrosyltyrosine	3.51	0.0028	0.0016
tyrosylvaline	17.06	0.0008	0.0007
valylalanine	4.17	0.0036	0.0019
valylarginine	14.47	0.0007	0.0006
valylaspartate	3.66	7.5143e-05	0.0001
valylglutamate	17.32	0.0014	0.001
valylglutamine	7.62	5.3894e-05	0.0001
valylglycine	5.47	0.0064	0.0031
valylisoleucine	9	3.0546e-05	6.6197e-05
valylleucine	3.28	0.0001	0.0002
valyllysine	22.19	0.0009	0.0007
valylphenylalanine	9.32	0.0018	0.0011
valylserine	4.58	0.0014	0.001
valylthreonine	6.75	0.0002	0.0003
valyltyrosine	4.41	0.0019	0.0012
valylvaline	3.94	0.0008	0.0006
leucylglutamine*	4.86	5.133e-06	3.0922e-05
bradykinin, hydroxy-pro(3)	4.86	0.0259	0.0099
Ac-Ser-Asp-Lys-Pro-OH	2.47	0.0106	0.0047
glu-glu-glu	3.35	0.0017	0.0011
1,5-anhydroglucitol (1,5-AG)	3.84	0.0001	0.0002
glucose	9.46	0.003	0.0016
glucose-6-phosphate (G6P)	2.21	0.0211	0.0083
glucose 1-phosphate	1.94	0.0455	0.0157
fructose-6-phosphate	2.15	0.0073	0.0034
fructose 1,6-bisphosphate	1.05	0.7268	0.1765
2,3-diphosphoglycerate	1.17	0.992	0.2234
dihydroxyacetone phosphate (DHAP)	3.36	0.0002	0.0003
1,3-dihydroxyacetone	1.62	0.0054	0.0027
2-phosphoglycerate	1.02	0.5656	0.1424
3-phosphoglycerate	1.03	0.532	0.1356
phosphoenolpyruvate (PEP)	1.14	0.9483	0.2155
pyruvate	3.52	0.0012	0.0008
lactate	2.14	0.0021	0.0013
glycerate	1.38	0.0344	0.0124
6-phosphogluconate	3.54	0.0043	0.0022
ribose 5-phosphate	2.56	0.0051	0.0026
sedoheptulose-7-phosphate	2.62	0.0077	0.0036
ribulose/xylulose 5-phosphate	2.28	0.0045	0.0023
ribulose	1.92	0.0056	0.0027
ribose	1.83	0.0003	0.0003
ribitol	1.04	0.4851	0.1253
ribonate	1.04	0.8529	0.1984
xylulose	1.71	0.0798	0.0258
xylonate	1.18	0.8292	0.1939
xylose	3.07	6.3326e-05	0.0001
xylitol	2.16	0.0002	0.0002
arabinose	0.86	0.8511	0.1982
arabitol	1.35	0.0167	0.0069
maltotetraose	12.11	0.004	0.0021
maltotriose	8.01	0.0133	0.0056
maltose	10.63	0.0029	0.0016
sucrose	2.5	0.3151	0.0868
glucarate 1,4-lactone	1.51	0.1238	0.0381
fructose	1.67	0.031	0.0114
sorbitol	1.15	0.2731	0.0761
mannose	2.48	7.9616e-05	0.0001
mannose-6-phosphate	2.01	0.0199	0.0079
mannose-1-phosphate	1.96	0.0223	0.0086
mannitol	1.5	0.049	0.0168
cytidine 5'-monophospho-N-acetylneuraminic acid	1.63	0.0011	0.0008
glucosamine	9.21	0.0018	0.0011
glucosamine-6-phosphate	1.93	0.0476	0.0165
glucuronate	3.08	6.9536e-06	3.5305e-05
mannosamine	16.06	0.0006	0.0006
N-acetylglucosamine 6-phosphate	1.6	0.0161	0.0066
N-acetylneuraminate	1.71	1.8349e-05	5.3732e-05
erythronate*	2.46	1.5506e-05	5.0098e-05
citrate	15.1	3.767e-07	8.3675e-06
aconitate [cis or trans]	6.33	7.3935e-06	3.6496e-05
alpha-ketoglutarate	2.28	0.0105	0.0046
succinylcarnitine	1.07	0.6256	0.1546
succinate	2.35	0.003	0.0016
fumarate	2.64	0.0001	0.0002
malate	1.65	0.0385	0.0136
tricarballylate	8.26	0.0219	0.0085
acetylphosphate	1.09	0.1728	0.0506
phosphate	1.03	0.5737	0.1442
caproate (6:0)	1.11	0.3524	0.0953
caprylate (8:0)	0.97	0.7528	0.1805
caprate (10:0)	1.16	0.3255	0.0893
10-undecenoate (11:1n1)	0.88	0.5419	0.1378
5-dodecenoate (12:1n7)	1.51	0.5074	0.1302
myristate (14:0)	1.12	0.9588	0.2176
myristoleate (14:1n5)	1.38	0.9344	0.2137
pentadecanoate (15:0)	0.76	0.0325	0.0119
palmitate (16:0)	1.04	0.96	0.2176
palmitoleate (16:1n7)	1.11	0.9836	0.2218
margarate (17:0)	1.02	0.8573	0.1989
10-heptadecenoate (17:1n7)	1.15	0.5946	0.148
stearate (18:0)	1.09	0.4072	0.1082
oleate (18:1n9)	1.07	0.5643	0.1422
cis-vaccenate (18:1n7)	1.1	0.4472	0.1169
nonadecanoate (19:0)	0.89	0.3482	0.0945
10-nonadecenoate (19:1n9)	1.22	0.2876	0.0796
arachidate (20:0)	0.99	0.779	0.1851
eicosenoate (20:1n9 or 11)	1.22	0.2445	0.069
erucate (22:1n9)	1.23	0.0822	0.0264
lignocerate (24:0)	1.37	0.0159	0.0066
stearidonate (18:4n3)	0.73	0.0974	0.0306
eicosapentaenoate (EPA; 20:5n3)	1.03	0.6429	0.158
docosapentaenoate (n3 DPA; 22:5n3)	1.15	0.4698	0.1218
docosahexaenoate (DHA; 22:6n3)	1.99	0.7539	0.1805
docosatrienoate (22:3n3)	1.47	0.0175	0.0071
linoleate (18:2n6)	0.94	0.7372	0.178
linolenate [alpha or gamma; (18:3n3 or 6)]	1.03	0.6828	0.1671
dihomo-linolenate (20:3n3 or n6)	1.4	0.0196	0.0078
arachidonate (20:4n6)	1.49	0.0028	0.0016
adrenate (22:4n6)	1.88	9.6081e-05	0.0001
docosapentaenoate (n6 DPA; 22:5n6)	2.91	8.096e-05	0.0001
docosadienoate (22:2n6)	1.73	0.0002	0.0002
dihomo-linoleate (20:2n6)	1.36	0.0215	0.0085
mead acid (20:3n9)	2.05	0.0059	0.0029
15-methylpalmitate (isobar with 2-methylpalmitate)	0.79	0.207	0.0596
17-methylstearate	0.68	0.0326	0.0119
2-hydroxyglutarate	1.65	3.6794e-05	7.6027e-05
adipate	0.75	0.0969	0.0305
2-hydroxyadipate	2.12	0.0017	0.0011
suberate (octanedioate)	0.84	0.4512	0.1177
azelate (nonanedioate)	1.15	0.7371	0.178
undecanedioate	1.14	0.7404	0.1785
dodecanedioate	0.82	0.2506	0.0705
tetradecanedioate	0.89	0.3786	0.1015
hexadecanedioate	0.82	0.4167	0.1103
octadecanedioate	1.59	0.0175	0.0071
erucamide	1.1	0.9248	0.2123
malonylcarnitine	0.91	0.4872	0.1256
2-methylmalonyl carnitine	1.47	0.0576	0.0194
butyrylcarnitine	0.75	0.1609	0.0476
butyrylglycine	4.21	0.0012	0.0008
propionylcarnitine	1.23	0.0868	0.0277
methylmalonate (MMA)	2.26	0.0058	0.0028
hexanoylglycine	2.02	0.001	0.0008
N-palmitoyl glycine	0.64	0.0341	0.0123
N-linoleoylglycine	0.7	0.0774	0.0253
acetylcarnitine	1.19	0.1944	0.0564
hydroxybutyrylcarnitine*	1.78	0.0077	0.0036
valerylcarnitine	1.41	0.1405	0.0421
hexanoylcarnitine	0.89	0.7547	0.1805
octanoylcarnitine	1.2	0.5622	0.1419
laurylcarnitine	1.72	0.406	0.108
myristoylcarnitine	0.79	0.2425	0.0685
palmitoylcarnitine	0.56	0.0127	0.0054
stearoylcarnitine	0.68	0.0339	0.0123
linoleoylcarnitine*	0.41	0.0072	0.0034
oleoylcarnitine	0.6	0.0166	0.0069
deoxycarnitine	1.6	0.0006	0.0005
carnitine	1.09	0.8145	0.1915
myristoleoylcarnitine*	1.12	0.6428	0.158
3-hydroxybutyrate (BHBA)	3.02	0.0001	0.0002
4-hydroxybutyrate (GHB)	2.4	0.248	0.0698
2-hydroxyoctanoate	0.99	0.8283	0.1939
2-hydroxydecanoate	1.77	0.0488	0.0168
2-hydroxypalmitate	1.41	0.0243	0.0094
2-hydroxystearate	1.07	0.4166	0.1103
3-hydroxyoctanoate	1.52	0.0072	0.0034
3-hydroxydecanoate	1.63	0.0011	0.0008
3-hydroxysebacate	0.81	0.5476	0.1388
3-hydroxylaurate	1.3	0.4703	0.1218
5-hydroxyhexanoate	3.12	0.0033	0.0018
8-hydroxyoctanoate	0.96	0.8791	0.2029
16-hydroxypalmitate	2.13	0.4171	0.1103
13-HODE + 9-HODE	1.24	0.166	0.049
leukotriene B4	1.18	0.7557	0.1805
prostaglandin E2	1.82	0.0084	0.0038
prostaglandin D2	5.17	0.0006	0.0005
prostaglandin J2	2.61	0.0003	0.0003
prostaglandin F2alpha	0.98	0.6747	0.1654
6-keto prostaglandin F1alpha	2.04	0.0029	0.0016
12-HEPE	0.86	0.777	0.1848
5-HETE	1.31	0.501	0.129
12-HETE	1.64	0.0087	0.0039
leukotriene B5	2.35	0.0084	0.0038
oleic ethanolamide	1.58	0.0484	0.0167
palmitoyl ethanolamide	1.47	0.2154	0.0616
N-oleoyltaurine	1.15	0.8503	0.1982
N-stearoyltaurine	1.3	0.1722	0.0505
N-palmitoyltaurine	0.95	0.3274	0.0896
myo-inositol	1.39	0.0006	0.0005
chiro-inositol	4.09	0.005	0.0025
pinitol	1.67	0.2384	0.0676
scyllo-inositol	1.37	0.2394	0.0677
inositol 1-phosphate (I1P)	1.99	1.3709e-05	4.785e-05
choline	0.95	0.5923	0.1476
choline phosphate	0.78	0.1243	0.0381
glycerophosphorylcholine (GPC)	1.08	0.9779	0.2211
ethanolamine	1.96	0.0057	0.0028
phosphoethanolamine	1.24	0.0865	0.0277
glycerophosphoethanolamine	2.18	0.037	0.0132
glycerophosphoinositol*	1.41	0.09	0.0285
1-myristoylglycerophosphocholine (14:0)	0.78	0.1533	0.0456
2-myristoylglycerophosphocholine*	0.89	0.4262	0.1124
1-pentadecanoylglycerophosphocholine (15:0)*	0.51	0.0019	0.0012
1-palmitoylglycerophosphocholine (16:0)	0.72	0.0144	0.0061
2-palmitoylglycerophosphocholine*	0.61	0.0049	0.0025
1-palmitoleoylglycerophosphocholine (16:1)*	0.71	0.0257	0.0098
2-palmitoleoylglycerophosphocholine*	0.61	0.0294	0.0109
1-margaroylglycerophosphocholine (17:0)	0.51	0.0046	0.0023
2-margaroylglycerophosphocholine*	0.38	0.0002	0.0002
1-stearoylglycerophosphocholine (18:0)	0.66	0.0729	0.024
2-stearoylglycerophosphocholine*	0.46	0.0553	0.0187
1-oleoylglycerophosphocholine (18:1)	0.77	0.0775	0.0253
2-oleoylglycerophosphocholine	0.64	0.0189	0.0076
1-linoleoylglycerophosphocholine (18:2n6)	1.06	0.6146	0.1523
2-linoleoylglycerophosphocholine*	0.71	0.0386	0.0136
1-linolenoylglycerophosphocholine (18:3n3)*	0.82	0.2251	0.0641
2-linolenoylglycerophosphocholine(18:3n3)*	0.74	0.1396	0.0419
1-nonadecanoylglycerophosphocholine(19:0)	0.45	0.0028	0.0016
1-dihomo-linoleoylglycerophosphocholine (20:2n6)*	0.67	0.0213	0.0084
1-arachidoylglycerophosphocholine (20:0)	0.49	0.0099	0.0044
1-eicosenoylglycerophosphocholine (20:1n9)*	0.79	0.0912	0.0288
2-eicosenoylglycerophosphocholine(20:1n9)*	0.55	0.0232	0.009
1-eicosatrienoylglycerophosphocholine (20:3)*	0.65	0.0231	0.009
2-eicosatrienoylglycerophosphocholine*	0.49	0.0011	0.0008
1-arachidonoylglycerophosphocholine (20:4n6)*	1.42	0.0335	0.0121
2-arachidonoylglycerophosphocholine*	0.78	0.0889	0.0283
1-eicosapentaenoylglycerophosphocholine (20:5n3)*	0.38	0.3992	0.1064
1-docosapentaenoylglycerophosphocholine (22:5n3)*	0.63	0.1013	0.0317
2-docosapentaenoylglycerophosphocholine (22:5n3)*	0.43	0.0018	0.0011
1-docosapentaenoylglycerophosphocholine (22:5n6)*	1.64	0.5604	0.1418
1-docosahexaenoylglycerophosphocholine (22:6n3)*	0.8	0.0859	0.0275
2-docosahexaenoylglycerophosphocholine*	1.11	0.7549	0.1805
1-palmitoylplasmenylethanolamine*	1.09	0.6867	0.1679
1-stearoylplasmenylethanolamine*	1.41	0.6072	0.1507
1-oleoylplasmenylethanolamine*	3.76	0.0351	0.0126
1-myristoylglycerophosphoethanolamine	1.34	0.6293	0.1553
2-myristoylglycerophosphoethanolamine*	0.66	0.033	0.012
1-palmitoylglycerophosphoethanolamine	1.26	0.1149	0.0356
2-palmitoylglycerophosphoethanolamine*	0.78	0.1266	0.0387
1-margaroylglycerophosphoethanolamine*	1.4	0.1568	0.0465
1-stearoylglycerophosphoethanolamine	1.17	0.7668	0.1829
2-stearoylglycerophosphoethanolamine*	0.99	0.4691	0.1218
1-oleoylglycerophosphoethanolamine	1.35	0.2126	0.0609
2-oleoylglycerophosphoethanolamine*	0.57	0.0015	0.001
1-palmitoleoylglycerophosphoethanolamine*	0.42	0.0024	0.0013
2-palmitoleoylglycerophosphoethanolamine*	0.44	0.0006	0.0005
1-linoleoylglycerophosphoethanolamine*	0.99	0.5081	0.1302
2-linoleoylglycerophosphoethanolamine*	0.5	0.0006	0.0005
1-arachidonoylglycerophosphoethanolamine*	0.87	0.1898	0.0551
2-arachidonoylglycerophosphoethanolamine*	0.66	0.0067	0.0032
2-docosahexaenoylglycerophosphoethanolamine*	0.75	0.0874	0.0278
1-eicosatrienoylglycerophosphoethanolamine*	0.8	0.0799	0.0258
1-docosahexaenoylglycerophosphoethanolamine*	0.95	0.7962	0.1881
1-palmitoylglycerophosphoinositol*	1.36	0.4284	0.1128
1-palmitoleoylglycerophosphoinositol*	0.86	0.7714	0.1838
2-palmitoleoylglycerophosphoinositol*	2.17	0.0294	0.0109
1-stearoylglycerophosphoinositol	1.08	0.8015	0.1892
2-stearoylglycerophosphoinositol*	0.91	0.3982	0.1062
1-oleoylglycerophosphoinositol*	1.14	0.9451	0.215
2-oleoylglycerophosphoinositol*	4.96	0.0118	0.0051
1-linoleoylglycerophosphoinositol*	1.72	0.3747	0.1006
2-linoleoylglycerophosphoinositol*	2.63	0.0595	0.0199
1-arachidonoylglycerophosphoinositol*	1.57	0.1379	0.0416
2-arachidonoylglycerophosphoinositol*	1.62	0.0131	0.0056
1-stearoylglycerophosphoserine*	2.38	0.0022	0.0013
1-oleoylglycerophosphoserine	1.13	0.6388	0.1574
2-oleoylglycerophosphoserine*	0.79	0.0638	0.0212
1-linoleoylglycerophosphoserine*	0.75	0.0634	0.0211
1-palmitoylglycerophosphoglycerol*	1.55	0.3386	0.0923
2-palmitoylglycerophosphoglycerol*	1.89	0.7493	0.1802
1-palmitoylglycerophosphoserine*	2.46	0.011	0.0048
1-stearoylglycerophosphoglycerol	1.77	0.0956	0.0301
2-stearoylglycerophosphoglycerol*	2.97	0.0002	0.0002
1-oleoylglycerophosphoglycerol*	2.21	0.0221	0.0086
2-oleoylglycerophosphoglycerol*	1.59	0.0167	0.0069
2-nonadecanoylglycerophosphocholine(19:0)*	0.35	0.0015	0.001
oleoyl-linoleoyl-glycerophosphoinositol (1)*	1.82	0.0015	0.001
palmitoyl-arachidonoyl-glycerophosphocholine (1)*	1.56	1.6334e-05	5.1832e-05
palmitoyl-arachidonoyl-glycerophosphocholine (2)*	1.59	8.0117e-06	3.6673e-05
palmitoyl-linoleoyl-glycerophosphocholine (1)*	1.26	0.0127	0.0054
palmitoyl-linoleoyl-glycerophosphocholine (2)*	1.25	0.0137	0.0058
palmitoyl-linoleoyl-glycerophosphoinositol (1)*	1.55	0.0296	0.0109
palmitoyl-oleoyl-glycerophosphocholine (1)*	1.25	4.9604e-05	9.5813e-05
palmitoyl-oleoyl-glycerophosphoglycerol (1)*	1.07	0.3336	0.0911
stearoyl-arachidonoyl-glycerophosphocholine (1)*	1.49	3.3457e-07	8.3675e-06
stearoyl-arachidonoyl-glycerophosphocholine (2)*	1.55	3.6768e-07	8.3675e-06
stearoyl-arachidonoyl-glycerophosphoinositol (1)*	1.11	0.0273	0.0103
oleoyl-linoleoyl-glycerophosphocholine (1)*	1.51	2.1423e-06	1.7472e-05
oleoyl-linoleoyl-glycerophosphocholine (2)*	1.45	7.8601e-06	3.6673e-05
palmitoyl-palmitoyl-glycerophosphocholine (1)*	1.08	0.041	0.0144
palmitoyl-palmitoyl-glycerophosphocholine (2)*	1.09	0.0633	0.0211
glycerol	1.03	0.9265	0.2124
glycerol 3-phosphate (G3P)	1.48	0.0082	0.0038
1-myristoylglycerol (1-monomyristin)	1.39	0.0264	0.01
2-myristoylglycerol (2-monomyristin)	1.81	0.0002	0.0003
1-tetradecenoylglycerol (1-monomyristolein)	1.34	0.0796	0.0258
1-pentadecanoylglycerol (1-monopentadecanoin)	1.1	0.5611	0.1418
1-palmitoylglycerol (1-monopalmitin)	1.3	0.0201	0.008
2-palmitoylglycerol (2-monopalmitin)	1.31	0.0416	0.0146
1-stearoylglycerol (1-monostearin)	1.28	0.0114	0.0049
2-stearoylglycerol (2-monostearin)	1.43	0.8243	0.1932
1-oleoylglycerol (1-monoolein)	2.08	0.107	0.0333
2-oleoylglycerol (2-monoolein)	1.35	0.1461	0.0435
1-linoleoylglycerol (1-monolinolein)	1.29	0.6029	0.1498
2-linoleoylglycerol (2-monolinolein)	0.61	0.106	0.0331
1-linolenoylglycerol	1.47	0.3796	0.1016
1-arachidonylglycerol	0.7	0.042	0.0147
2-arachidonoyl glycerol	1.22	0.0804	0.0259
eicosenoylglycerol (monoeicosenoin)	1.58	0.8158	0.1915
1-docosahexaenoylglycerol (1-monodocosahexaenoin)	1.55	0.0062	0.003
1-dihomo-linolenyl-glycerol (alpha, gamma)	1.4	0.1718	0.0504
1,2-dipalmitoylglycerol	1.09	0.6927	0.1686
1,3-dipalmitoylglycerol	1.19	0.2959	0.0818
sphinganine	0.19	0.0002	0.0002
palmitoyl sphingomyelin	1	0.8148	0.1915
stearoyl sphingomyelin	1.18	0.0928	0.0293
oleoyl sphingomyelin	1.29	0.1291	0.0392
sphingosine	0.46	0.0023	0.0013
N-palmitoyl-sphingosine*	1.26	0.051	0.0174
nervonoyl sphingomyelin*	1	0.8951	0.2063
palmitoleoyl sphingomyelin*	1.54	0.0127	0.0054
3-hydroxy-3-methylglutarate	1.7	8.1142e-07	1.1092e-05
mevalonolactone	1.66	0.3326	0.0909
lathosterol	0.98	0.8545	0.1985
cholesterol	1.04	0.5195	0.1326
7-alpha-hydroxy-3-oxo-4-cholestenoate (7-Hoca)	2.11	0.1209	0.0373
beta-sitosterol	0.9	0.2836	0.0787
campesterol	0.86	0.1287	0.0392
corticosterone	1.29	0.2873	0.0796
cortisone	8.77	0.0008	0.0007
cholate	12.63	0.0003	0.0003
glycocholate	0.52	0.4312	0.1134
taurocholate	1.01	0.1112	0.0345
chenodeoxycholate	20.21	4.1784e-05	8.2501e-05
glycochenodeoxycholate	0.35	0.1392	0.0419
taurochenodeoxycholate	3.22	0.2534	0.0711
beta-muricholate	20.05	0.0002	0.0002
alpha-muricholate	15.41	9.5941e-05	0.0001
tauro-alpha-muricholate	2.94	0.0137	0.0058
tauro-beta-muricholate	2.73	0.0222	0.0086
deoxycholate	34.37	6.8389e-07	1.1092e-05
glycodeoxycholate	4.73	0.015	0.0062
taurodeoxycholate	5.14	0.0023	0.0013
ursodeoxycholate	10	0.0435	0.0151
6-oxolithocholate	26.92	0.0001	0.0002
7-ketolithocholate	23.65	0.0018	0.0011
hyocholate	2.79	0.0171	0.007
hyodeoxycholate	19.08	1.8445e-05	5.3732e-05
taurohyodeoxycholic acid	3.64	0.0028	0.0016
glycohyodeoxycholate	2.18	0.036	0.0129
3-dehydrocholate	48.93	5.2844e-05	0.0001
taurocholenate sulfate	10.32	0.0021	0.0013
7-ketodeoxycholate	32.53	2.2614e-06	1.7472e-05
3b-hydroxy-5-cholenoic acid	2.4	0.0051	0.0026
inosine 5'-monophosphate (IMP)	4.02	0.0116	0.005
inosine	2.52	0.174	0.0508
hypoxanthine	1.4	0.6205	0.1536
xanthine	1.13	0.4603	0.1199
xanthosine	1.04	0.3553	0.096
2'-deoxyinosine	1.96	0.2291	0.0651
urate	1.42	0.3496	0.0947
allantoin	5.54	2.7545e-05	6.609e-05
adenosine 5'-monophosphate (AMP)	1.03	0.879	0.2029
adenosine 3'-monophosphate (3'-AMP)	0.72	0.1372	0.0414
adenosine 2'-monophosphate (2'-AMP)	1.65	0.1442	0.043
adenosine 3',5'-cyclic monophosphate (cAMP)	0.89	0.6921	0.1686
adenylosuccinate	2.32	0.0428	0.0149
adenosine	0.73	0.1187	0.0367
adenine	0.51	5.942e-06	3.1997e-05
1-methyladenine	1.79	0.3247	0.0893
N1-methyladenosine	0.71	0.2047	0.059
N6-methyladenosine	0.95	0.4352	0.1141
N6-carbamoylthreonyladenosine	1.01	0.8632	0.1997
2'-deoxyadenosine 5'-monophosphate	1.63	0.1386	0.0418
N6-succinyladenosine	0.76	0.0569	0.0192
guanosine 5'- monophosphate (5'-GMP)	1.67	0.0618	0.0206
guanosine 3'-monophosphate (3'-GMP)	0.51	0.0192	0.0077
guanosine	1.53	0.577	0.1448
guanine	0.82	0.5016	0.129
7-methylguanine	1.13	0.8603	0.1993
2'-O-methylguanosine	0.89	0.0272	0.0103
N1-methylguanosine	0.53	0.0126	0.0054
N2-methylguanosine	0.72	0.2097	0.0602
N2,N2-dimethylguanosine	0.85	0.1429	0.0428
2'-deoxyguanosine	1.42	0.3843	0.1027
orotate	3.09	2.6317e-05	6.5731e-05
orotidine	1.68	0.001	0.0007
uridine monophosphate (5' or 3')	5.31	0.0665	0.022
uridine	1.78	0.0119	0.0051
uracil	2.64	3.9768e-06	2.6174e-05
pseudouridine	1.94	0.0174	0.0071
5-methyluridine (ribothymidine)	2.88	6.5519e-06	3.4244e-05
5,6-dihydrouracil	0.53	0.0001	0.0002
2'-deoxyuridine	3.16	0.0004	0.0004
3-ureidopropionate	24.51	0.0046	0.0023
beta-alanine	2.21	0.0004	0.0004
N-acetyl-beta-alanine	5.23	1.6913e-05	5.2727e-05
cytidine 5'-monophosphate (5'-CMP)	1.42	0.0013	0.0009
cytidine-3'-monophosphate (3'-CMP)	0.71	0.0354	0.0127
cytidine	1.55	1.7625e-05	5.3085e-05
3-methylcytidine	2	0.0579	0.0195
5-methylcytidine	1.3	0.0745	0.0245
N4-acetylcytidine	1.89	0.1361	0.0412
2'-deoxycytidine 5'-monophosphate	2.58	3.5549e-06	2.4297e-05
2'-deoxycytidine	2.58	9.5051e-06	3.9281e-05
5-methyl-2'-deoxycytidine	3.92	8.2548e-06	3.6673e-05
thymidine	11.63	3.1242e-07	8.3675e-06
thymine	3.41	3.8708e-05	7.8164e-05
5,6-dihydrothymine	0.28	8.9337e-06	3.862e-05
methylphosphate	1.24	0.052	0.0177
quinolinate	10.88	5.5567e-06	3.1461e-05
nicotinate	1.03	0.7934	0.1877
nicotinate ribonucleoside	0.56	0.3437	0.0935
nicotinamide	1.16	0.0779	0.0254
nicotinamide riboside	0.61	0.4348	0.1141
nicotinamide adenine dinucleotide (NAD+)	0.55	0.0036	0.0019
1-methylnicotinamide	2.41	1.3016e-05	4.7203e-05
trigonelline (N'-methylnicotinate)	2.57	0.0209	0.0083
N1-Methyl-2-pyridone-5-carboxamide	5.29	0.0035	0.0019
riboflavin (Vitamin B2)	1.22	0.1272	0.0388
flavin adenine dinucleotide (FAD)	0.44	0.079	0.0257
flavin mononucleotide (FMN)	0.7	0.0004	0.0004
pantothenate	0.8	0.0293	0.0109
ascorbate (Vitamin C)	1.4	0.2029	0.0586
dehydroascorbate	1.22	0.183	0.0534
threonate	1.22	0.3077	0.0849
arabonate	0.97	0.929	0.2127
oxalate (ethanedioate)	0.94	0.8383	0.1957
gulonic acid*	3.5	2.7638e-08	1.6371e-06
alpha-tocopherol	1.58	0.005	0.0025
gamma-tocopherol	1.87	0.1228	0.0378
alpha-CEHC sulfate	2.66	0.0004	0.0004
biotin	2.38	0.0003	0.0003
5-methyltetrahydrofolate (5MeTHF)	1.93	0.067	0.0221
biopterin	2.19	2.9702e-05	6.609e-05
dihydrobiopterin	2.58	0.0014	0.001
pterin	1.62	0.0756	0.0248
heme	1.77	0.001	0.0008
bilirubin (Z,Z)	29.22	1.4044e-06	1.3865e-05
biliverdin	1.44	0.4791	0.1239
thiamin (Vitamin B1)	0.91	0.4251	0.1122
thiamin diphosphate	1.01	0.9247	0.2123
pyridoxine (Vitamin B6)	0.3	0.0295	0.0109
pyridoxal	1.67	5.3526e-05	0.0001
pyridoxate	0.9	0.3451	0.0938
hippurate	4.02	0.0002	0.0002
benzoate	1.01	0.7325	0.1773
4-hydroxybenzoate	1.7	0.0035	0.0019
catechol sulfate	1.7	0.7462	0.1797
O-methylcatechol sulfate	1.11	0.6705	0.1646
4-methylcatechol sulfate	3.19	0.0025	0.0014
3-ethylphenylsulfate	0.09	0.0021	0.0013
4-ethylphenylsulfate	2.61	0.0003	0.0003
4-vinylphenol sulfate	1.33	0.4418	0.1156
3-methoxybenzenepropanoic acid	0.89	0.9404	0.2145
1-methylurate	1.49	0.2621	0.0735
piperidine	5.31	0.0113	0.0049
levulinate (4-oxovalerate)	0.6	0.044	0.0153
2,3-dihydroxyisovalerate	6.16	0.0002	0.0002
2-oxindole-3-acetate	5.04	0.0288	0.0108
3-hydroxyindolin-2-one	3.75	0.0007	0.0006
gluconate	6.07	2.7002e-05	6.5731e-05
N-acetylalliin	2.39	0.0016	0.001
cinnamoylglycine	1.45	0.0378	0.0134
daidzein	3.17	0.2701	0.0755
enterolactone	2.41	0.0519	0.0177
equol glucuronide	3.08	0.0286	0.0107
equol sulfate	8.07	0.0018	0.0011
ergothioneine	0.59	3.4318e-05	7.1746e-05
erythritol	1.87	0.0028	0.0016
ferulic acid 4-sulfate	5.94	0.0032	0.0017
homostachydrine*	2.52	0.0018	0.0011
indoleacrylate	3.61	4.1681e-05	8.2501e-05
indolin-2-one	10.09	1.4965e-05	4.9248e-05
phytanate	1.06	0.7886	0.1868
saccharin	1.55	0.9374	0.2141
stachydrine	2.7	0.0363	0.013
4-allylphenol sulfate	1.73	0.0634	0.0211
methyl glucopyranoside (alpha + beta)	2.86	0.0177	0.0072
tartronate (hydroxymalonate)	0.94	0.5876	0.1469
streptomycin	0.55	0.0434	0.0151
4-acetylphenol sulfate	1.57	0.0043	0.0022
6-oxopiperidine-2-carboxylic acid	2.94	7.8744e-07	1.1092e-05
hydroquinone sulfate	1.43	0.0263	0.01
penicillin G	22.85	0.0897	0.0285
2-pyrrolidinone	1.31	0.9835	0.2218
sulfate*	2.02	0.0007	0.0006
O-sulfo-L-tyrosine	3.74	1.2914e-05	4.7203e-05
2-oxo-1-pyrrolidinepropionate	1.42	0.5835	0.146
2-aminophenol sulfate	1.35	0.3593	0.0968
2-ethylhexanoate	1.24	0.0423	0.0148
dexpanthenol	1.01	0.5919	0.1476
HEPES	0.24	0.189	0.055
phenylcarnitine*	1.05	0.4621	0.1202
trizma acetate	0.74	0.3599	0.0968
thiosulfate	1.06	0.6897	0.1683
